# Supplementary material for: Bio-Guided Assay of Ephedra foeminea Forssk Extracts and Anticancer Activities: In Vivo, In Vitro, and In Silico Evaluations
Source: Molecules. 2023 Dec 29;29(1):199. doi: 10.3390/molecules29010199 (PMC10780881; doi:10.3390/molecules29010199)
Supplement: Supplementary file 1 [file molecules-29-00199-s001.zip]

Archive with 1 entries (1 files):
- molecules-2758316-supplementary.pdf
